# Supplementary material for: Drug-loaded PEG-PLGA nanoparticles for cancer treatment
Source: Front Pharmacol. 2022 Aug 19;13:990505. doi: 10.3389/fphar.2022.990505 (PMC9437283; doi:10.3389/fphar.2022.990505)
Supplement: Supplementary file 1 [file Table2.XLSX]

## Sheet: Sheet1
	Modifying molecule	Modification methods	Target	Payload	Treatment model	Progressiveness compared with non-target preparation	Referrence
	Folate	A three - step chemical synthesis	Folate receptors	Saquinavir	PC-3 (human prostate) cells ;MCF-7 (human breast) cancer cell lines	·Cell experiment:cytotoxicity;cellular uptake	(Singh et al., 2015)
	Folate	Carbodiimide chemistry	Folate receptors	Sorafenib	BEL7402 cells	·Cell experiment:cellular uptake ;suppression on cell proliferation; anticancer efficacy;inhibition on the colony forming ability	(Li et al., 2015)
	Folate	Covalent linkage	Folate receptors	Paclitaxel;indocyanine green;perfluorohexane	MDA-MB231 cells;tumor-bearing mice	·Cell experiment :cellular uptake;anticancer effect ·Transplant model experiment:accumulation in tumor tissue;targeting ability;microbubble activation;low toxicity	(Liu et al., 2018)
	EpCAM aptamer	Covalent linkage	Epithelial cell-adhesion molecules	Doxorubicin	A549 cell; SK-MES-1 cell;nude mice bearing SK-MES-1 non-small cell lung cancer xenografts	·Cell experiment :cytotoxicity ·Transplant model experiment:weight loss;toxicity; tumor inhibition	(Alibolandi et al., 2015a)
	EpCAM aptamer	Covalent linkage	Epithelial cell-adhesion molecules	Doxorubicin	EpCAM-positive tumor cells (MCF-7)	·Cell experiment: celluptake; internalization;cytotoxicity	(Alibolandi et al., 2015b)
	Transferrin	Simple amide coupling	TFR	Thymoquinone	A549 cells(TFR over-expression);chick CAM xenograft models;xenograft model in immunosuppressed Balb/c mice	·Cell experiment :nanoparticle internalization;p53 up-regulation for apoptosis ·Transplant model experiment:anti-cancer activity via controlling the p53/miR-34a/miR-16 axis	(Upadhyay et al., 2019)
	Transferrin	Maleimide-thiol coupling reaction	TFR	Doxorubicin;tetrahydrocurcumin	Rat C6 glioma cell line ; human breast cancer cell line (MCF-7) ;nude mice bearing glioma xenografts	·Cell experiment :uptake;synergistic effect of radiotherapy ·Transplant model experiment:drug accumulation in the brain	(Zhang et al., 2019)
	Biotin	Dlick reaction	Biotin receptors	Doxorubicin	4T1 cells;female Balb/C mice bearing 4T1 cell xenografts	·Cell experiment :uptake ·Transplant model experiment:improvement in vivo antitumor efficacy;potential of mitigating toxic	(Singh et al., 2017)
	Biotin	DDC/NHS chemistry method	Biotin receptors	DI	Human cervical cancer Hela cells	·Cell experiment :antiproliferative activity for preferential internalization;decreasing the intracellular reactive oxygen species (ROS) level	(Luo et al., 2018)
	A10 aptamer	Conjugated the RNA aptamer to the terminus of PEG-PLGA	PMSA	TFO	LNCaP cell(PMSA+);BALB/c nude mice bearing a LNCaP cell xenograft	·Cell experiment :silenced the AR gene;cytotoxicity ·Transplant model experiment: cellular uptake	(Jiao et al., 2016)
	Hyaluronic acid	Activated carboxyl covalently linked	CD44 molecular	Cisplatin	CD44-over expressing ovarian cancer cell line (SKOV-3);Ehrlich tumor (solid) bearing mice	·Cell experiment : cytotoxicity;celluar uptake ·Transplant model experiment:antitumor activity	(Alam et al., 2017)
	Glycyrrhetinic acid	Chemical synthesis by a two-step process	Glycyrrhetinic acid receptors	Artesunate	HepG2 cell; Hep3B cell; SMCC-7721 cell	·Cell experiment : cytotoxicity;binding affinity ;andaccumulation in hepatoma cells	(Pan et al., 2020)
	Chondroitin sulfate	PEG-Bis-Amine Link	Chondroitin sulfate receptors	5-fluorouracil	MCF-7/MDA-MD 231 breast cancer cells	·Cell experiment : cytotoxic effect ;hemolytic potential	(Yadav et al., 2010)
	Alendronate	Multistep synthesis	Mineral hydroxyapatite	Bortezomib	Female Nod/SCID beige mice injected with Luc+/GFP+ MM1S cells	·Transplant model experiment:retention;accumulation; bone homing of targeted	(Swami et al., 2014)
	LFC131	Covalent bonding of NHS-activated PEG-PLGA nanoparticles	CXCR4	Sorafenib;metapristone(RU42633)	HCC cell lines (HepG2, Huh7, and SMMC-7721 cells);female BALB/c nude mice injected subcutaneously with human SMMC-7721 cells	·Cell experiment : ntracellular levels of drugs; anti-proliferative efficacy; tumor cell apoptosis; accumulation in tumors ·Transplant model experiment:inhibitory efficacy on tumor growth	(Zheng et al., 2019)
	PEI	Postsynthesis of PLGA-PEG nanoparticles	SP94	TK-p53-NTR	Female nude mice (nu/nu) injected with HepG2- FLuc cell	·Transplant model experiment:gene-loaded transfer capacity ;biosafety	(Li et al., 2021)
	iRGD	Interaction between Mal groups of Mal-PEG-PLGA and the thiol group of iRGD for 24 h	iRGD receptors	Croconaine815	MDA-MB-231 cells;MDA-MB-231 cellbearing nude mice	·Cell experiment : targeting ability ·Transplant model experiment:inhibition on tumor proliferation	(Sukumar et al., 2020)
	E2	Covalent conjugation	ER	Docetaxel	ER positive MCF-7 cells ;HeLa cells (ER negative);breast cancer model in female Sprague Dawley (SD) rats	·Cell experiment : cellular uptake in ER positive MCF-7 cells;cytotoxicity; ·Transplant model experiment:tumor regression	(Jain et al., 2015)
	Pep-1(CGEMGWVRC);CGKRK(Cys-Gly-Lys-ArgLys) peptide	Emulsion/solvent evaporation method	Interleukin 13 receptor α2;heparan sulfate	Paclitaxel	Human umbilical vein endothelial cells ;rat C6 glioma cell lines;nude mice injected with C6 cells	·Cell experiment : cellular uptake;improvement of in vitro antiglioma activity in the respect of proliferation, tumor spheroid growth, tube formation, and migration ·Transplant model experiment:targeted and accumulated at glioma site	(Lv et al., 2016)
	Abbreviations:DDC-dicyclohexylcarbodiimide;DI-15,16-Dihydrotanshinone I;ER-estradiol receptors;EpCAM-epithelial cell adhesion molecular;E2-estradiol;NTR-nitroreductase;PEG-polyethylene glycol;PEI-polyethylenimine;PLGA- poly(lactic acid-co-glycolic acid);PMSA-prostate specific membrane antigen;TFO-triplex forming oligonucleotides;TFR-transferrin receptor;TK-thymidine kinase
