# Supplementary material for: Drug-loaded PEG-PLGA nanoparticles for cancer treatment
Source: Front Pharmacol. 2022 Aug 19;13:990505. doi: 10.3389/fphar.2022.990505 (PMC9437283; doi:10.3389/fphar.2022.990505)
Supplement: Supplementary file 2 [file Table1.XLSX]

## Sheet: Sheet1
	Treatment type	Preparation of drug loaded PEG-PLGA nanoparticle	Payload	Treatment model	Administration mode	Advantages	Referrence
	Chemotherapy	Microwave synthesis	PTX	HeLa cell	Culture medium	Unique release and dose-dependent cytotoxicity	(Dunn et al., 2019)
	Chemotherapy	3-factor，3-level Box-Behnken design	DTX	SKOV-3 cell;tumor bearing female balb/c mice	Culture medium;intravenous	Higher cytotoxic efficacy and less weight loss	(Noori Koopaei et al., 2014)
	Chemotherapy	Nanogel mixed system	PEGylated Taxol	4T1-luciferase cells trasplanted female balb/c mice	Intravenous	more efficient inhibition the growth	(Wei et al., 2013)
	Chemotherapy	Modified double emulsion method	5-FU	Solid Ehrlich carcinoma murine	Intraperitoneal injection	Reduction in tumor volume and weight，improvement on sustained release in vitro and anticancer efficacy in vivo	(Haggag et al., 2018)
	Chemotherapy	Ring opening melt polymerization method;double emulsion method	5-FU;Chrysin	HT29 human colon cancer cell	Culture medium	Higher growth inhibitory effects;improvement on the therapeutic and functional delivery efficacy	(Khaledi et al., 2020)
	Chemotherapy	Modified double-emulsion solvent evaporation	Sorafenib;PDEF	C-26 cell;HEK-293;C-26 cell trasplanted balb/c mice	Culture medium;intravenous	Higher entrapment efficiency;better sustained manner;no obvious toxicty	(Chen et al., 2019)
	Chemotherapy	Modified emulsification solvent evaporation	Gefitinib;quercetin	PC-9 cell;PC-9 cell trasplanted mice	Culture medium;intravenous	Higher cellular uptake and cell inhibition rates	(Shen and TanTai, 2020)
	Chemotherapy	Self-assembly of PLGA-PEG-PLGA copolymer micelles,CNDs, and DOX.	DOX	HeLa cell;(PC3,human prostate cancer cell line)cell trasplanted Female nude mice (BALB/cSlc-nu/nu)	Culture medium;Intratumor injection	Self-controlled drug release; long-term sustained antitumor activity	(Nagahama et al., 2015)
	Chemotherapy	Two-step surface functionalization method	Bendamustine	A549 cell;MCF-7 cell;T47D;PC-3;	Culture medium	Less hemolytic;improvement on stability and anticancer efficiency	(Khan et al., 2016)
	Chemotherapy	Double emulsion method	Endostar	HT-29 cell trasplanted BALB/c nude mice	Intravenous	Sustained release;improvement on anticancer activity	(Hu and Zhang, 2010)
	Chemotherapy	Ring-opening polymerization method	Metformin	SKOV-3 cell	Culture medium	More cytotoxicity in a time-and dose-dependentmanner;improvement on anticancer activity	(Faramarzi et al., 2019)
	Chemotherapy	Self-assemble in water;nanoprecipitation method	Manganese(II) complex	HMLER-shEcad cells	Culture medium	Improvement on breast cancer stem cells;reduction in toxicity	(Eskandari and Suntharalingam, 2019)
	Traditional Chinese medicine	Double emulsion method	Chrysin	AGS cell	Culture medium	Up regulation of expression of miR-34a;higher solubility;significant inhibitory effect in cell growth	(Mohammadian et al., 2015)
	Traditional Chinese medicine	Modified emulsion of oil in water	Chrysin;curcumin	SW480 cell	Culture medium	Higher bioavailability and solubility;down regulation of expression of telomerase (hTERT) gene	(Bagheri et al., 2018)
	Traditional Chinese medicine	Double emulsion/solvent evaporation methods	DIM;EA	Human pancreatic cancer cell line;Chick Chorioallantoic Membrane (CAM) Cancer Implant Model	Culture medium;intramodel injection	More effective suppression of pancreatic cancer cell viability, pancreatic tumor weight, implanted cancer cell viability, and tumor angiogenesis	(Mousa et al., 2020)
	Traditional Chinese medicine	Organic solvent volatilization method	Ginsenoside, 25-OCH3-PPD	Human prostate cancer cell lines LNCaP (p53 wild-type); DU145 (p53 mutant);PC3 (p53 null) ;human intestinal epithelial cell line Caco-2;male CD-1 mice;PC3 xenograft model	Culture medium;oral	MDM2 oncogene inhibition;steady and sustained release ;improvement on cancer cell uptake in vitro，tumor uptake in vivo，oral bioavailability，absorption, half-life and anticancer efficacy;little toxicity in mice at high doses	(Voruganti et al., 2015)
	Traditional Chinese medicine	Response surface (three-level) design	Icariin	ASPC-1 cell	Culture medium	Higher cytotoxicity and apoptotic potent;arrest of G2-M phase of aspc-1 cells;upregulation of caspase-3	(Alhakamy, 2021)
	Traditional Chinese medicine	Ring open copolymerization of lactide and glycoside;double emulsification method	Salidroside	4T1 cell ;PANC-1;SKOV-3 cell ;PC-3 cell; CT26 cell; one human normal cell line (AD293)	Culture medium	Gradually release;significant improvement in vitro antitumor activity of Sal in PANC-1 and 4T1 cancer cell lines;no toxicity on AD293 cells at a concentration (100μg/mL);higher antitumor efficacy	(Fang et al., 2014)
	Traditional Chinese medicine	Nanoprecipitation method	Honokiol	MCF-7;EAC breast cancer cell ;solid Ehrlich carcinoma (SEC) breast cancer female Swiss albino mice model	Culture medium;intraperitoneal injection	Significant cytotoxic action against MCF-7 and EAC cells;inhibitory angiogenesis;improvement on apoptosis;safety	(Haggag et al., 2020)
	Abbreviations：DIM-3, 3′-diindolylmethane;DOX-doxorubicin;DTX-Docetaxel;EA-ellagic acid;5-FU-5-fluorouracil;PEDF-pigment epithelium-derived factor;PEG-polyethylene glycol;PLGA- poly(lactic acid-co-glycolic acid);PTX-Paclitaxel
